# Supplementary material for: Inadequate preparedness for response to COVID-19 is associated with stress and burnout among healthcare workers in Ghana
Source: PLoS One. 2021 Apr 16;16(4):e0250294. doi: 10.1371/journal.pone.0250294 (PMC8051822; doi:10.1371/journal.pone.0250294)
Supplement: S5 Appendix — (XLSX) [file pone.0250294.s005.xlsx]

## Sheet: S5 Appendix
S5 Appendix: Multivariable linear regression of potential predictors on stress and burnout
	Perceived stress scores								Burnout scores
	Dichotomized at middle score (>=20)				Dichotomized at median score ( >=16)				Dichotomized at middle score (≥3.0)				Dichotomized at median score (≥2.4)				Log of burnout score
	OR	[95% CI]			OR	[95% CI]			OR	[95% CI]			OR	[95% CI]			𝛽	[95% CI]
Percieved preparedness
Not at all prepared	0	[0	0]		0	[0	0]		0	[0	0]		0	[0	0]		0	[0	0]
Somwhat prepared	-0.68*	[-1.30	-0.072]		-0.89*	[-1.57	-0.21]		-1.08***	[-1.70	-0.47]		-1.18***	[-1.86	-0.50]		-0.21***	[-0.32	-0.10]
Prepared	-1.10**	[-1.87	-0.32]		-1.09**	[-1.87	-0.32]		-1.15**	[-1.90	-0.40]		-1.46***	[-2.25	-0.68]		-0.26***	[-0.39	-0.12]
Provider type
Doctor	0	[0	0]		0	[0	0]		0	[0	0]		0	[0	0]		0	[0	0]
Nurse/related	-0.13	[-0.83	0.57]		0.29	[-0.35	0.94]		-0.32	[-0.95	0.30]		-0.28	[-0.91	0.35]		-0.021	[-0.14	0.095]
Other	0.3	[-0.50	1.11]		0.11	[-0.65	0.88]		-0.8	[-1.62	0.015]		-0.49	[-1.28	0.30]		-0.076	[-0.22	0.067]
Region
Greater Accra/Ashanti	0	[0	0]		0	[0	0]		0	[0	0]		0	[0	0]		0	[0	0]
Northern region	-0.85*	[-1.61	-0.088]		-0.64	[-1.34	0.057]		-0.5	[-1.21	0.20]		-0.39	[-1.11	0.33]		-0.13	[-0.26	0.0048]
Other Northern	-0.15	[-0.93	0.63]		0.11	[-0.62	0.84]		-0.11	[-0.90	0.68]		-0.35	[-1.10	0.41]		-0.067	[-0.21	0.073]
other Southern	-0.54	[-1.23	0.15]		-0.11	[-0.74	0.52]		-0.39	[-1.08	0.30]		-0.55	[-1.21	0.11]		-0.11	[-0.23	0.011]
Facility type
Teaching hospital	0	[0	0]		0	[0	0]		0	[0	0]		0	[0	0]		0	[0	0]
Regional/district hospital	0.31	[-0.44	1.06]		0.085	[-0.58	0.75]		0.13	[-0.54	0.81]		0.11	[-0.59	0.81]		-0.029	[-0.15	0.090]
Health center/Other govt facility	0.26	[-0.58	1.11]		-0.075	[-0.78	0.63]		0.21	[-0.56	0.97]		0.27	[-0.49	1.03]		-0.015	[-0.14	0.11]
Private/mission facility	-0.019	[-0.91	0.87]		-0.096	[-0.88	0.69]		-0.48	[-1.33	0.38]		0.24	[-0.59	1.06]		-0.01	[-0.15	0.13]
Years experience
5 or less years	0	[0	0]		0	[0	0]		0	[0	0]		0	[0	0]		0	[0	0]
6 to 10 years	0.47	[-0.088	1.03]		0.39	[-0.12	0.90]		0.38	[-0.17	0.93]		0.38	[-0.15	0.90]		0.075	[-0.021	0.17]
More than 10 years	0.26	[-0.42	0.95]		0.33	[-0.28	0.94]		0.62	[-0.051	1.30]		0.56	[-0.065	1.18]		0.11*	[0.00033	0.23]
Gender
Male	0	[0	0]		0	[0	0]		0	[0	0]		0	[0	0]		0	[0	0]
Female	0.19	[-0.29	0.68]		-0.068	[-0.53	0.39]		0.32	[-0.14	0.78]		0.27	[-0.20	0.74]		0.11*	[0.024	0.19]
Marital status
Single	0	[0	0]		0	[0	0]		0	[0	0]		0	[0	0]		0	[0	0]
Married	-0.29	[-0.85	0.27]		-0.47	[-0.98	0.042]		-0.84**	[-1.39	-0.28]		-0.76**	[-1.28	-0.24]		-0.14**	[-0.23	-0.049]
Appreciation from management
Not /somewhat appreciative	0	[0	0]		0	[0	0]		0	[0	0]		0	[0	0]		0	[0	0]
Appreciative/Very appreciative	-0.38	[-0.88	0.12]		-0.75***	[-1.20	-0.30]		-0.72**	[-1.21	-0.22]		-0.67**	[-1.15	-0.20]		-0.13**	[-0.22	-0.042]
Support from family
Not/a little supportive	0	[0	0]		0	[0	0]		0	[0	0]		0	[0	0]		0	[0	0]
Supportive/Very Supportive	-0.63**	[-1.11	-0.15]		-0.59*	[-1.05	-0.12]		-0.43	[-0.91	0.046]		-0.61*	[-1.09	-0.13]		-0.13**	[-0.22	-0.040]
Fearful of contracting COVID-19
Not/a little fearful	0	[0	0]		0	[0	0]		0	[0	0]		0	[0	0]		0	[0	0]
Fearful/Very fearful	0.67**	[0.18	1.15]		0.28	[-0.17	0.73]		0.4	[-0.063	0.86]		0.64**	[0.19	1.09]		0.11**	[0.027	0.19]
Constant	0.16	[-0.96	1.27]		1.70**	[0.55	2.84]		1.46*	[0.35	2.57]		2.12***	[0.99	3.25]		3.92***	[3.73	4.11]
Observations	414				414				409				409				409
R-squared																	0.198
95% confidence intervals in brackets * p<0.05 ** p<0.01 *** p<0.001
